# Supplementary material for: Polycomb Requires Chaperonin Containing TCP-1 Subunit 7 for Maintaining Gene Silencing in Drosophila
Source: Front Cell Dev Biol. 2021 Oct 1;9:727972. doi: 10.3389/fcell.2021.727972 (PMC8517254; doi:10.3389/fcell.2021.727972)
Supplement: Supplementary Table 1 — Percentages of extra sex comb flies scored in different categories corresponding to Figures 1A–D and Supplementary Figures 1A–D. [file Table_1.xlsx]

## Sheet: Sex Comb Phenotype Analysis
		Percentage of Flies obtained for each category of extra sex comb phenotype along with the genotypes
		Data presented in the Main Figure 1
		+/PcXL5			CCT7KG01477/PcXL5			CCT506444/PcXL5
		Experiment 1	Experiment 2	Experiment 3	Experiment 1	Experiment 2	Experiment 3	Experiment 1	Experiment 2	Experiment 3
Severity of Phenotype	-	28.71	35	21.95	10.5	12.5	7.33	2	4	5
	+	22.49	25	29.27	12.5	8	10	2	7	5
	++	19.14	17.5	14.63	5.5	11	6.67	14	15	12
	+++	15.79	12.5	14.63	26.5	25	29.33	35	30	33
	++++	13.88	10	19.51	45	43.5	46.67	47	44	45
		+/Pc1			CCT7KG01477/Pc1			CCT506444/Pc1
		Experiment 1	Experiment 2	Experiment 3	Experiment 1	Experiment 2	Experiment 3	Experiment 1	Experiment 2	Experiment 3
Severity of Phenotype	-	26.5	32	28	12.5	13	8	1	2	7
	+	34	27	30.5	10.5	7.5	14	1	4	5
	++	6.5	9.5	10.5	12	9	5.5	11	12	16
	+++	11.5	16.5	13	27.5	24	31.5	35	38	30
	++++	21.5	15	18	37.5	46.5	41	52	44	42
		Data presented in the Supplementary Figure 1
		+/PcXL5			CCT7KG09501/PcXL5			CCT5K06005/PcXL5
		Experiment 1	Experiment 2	Experiment 3	Experiment 1	Experiment 2	Experiment 3	Experiment 1	Experiment 2	Experiment 3
Severity of Phenotype	-	28.71	35	21.95	6.03	10.95	7.5	15	20	13
	+	22.49	25	29.27	12.06	6.67	12.5	19	17	21
	++	19.14	17.5	14.63	7.04	11.9	10	25	20	25
	+++	15.79	12.5	14.63	28.14	29.05	30	35	38	38
	++++	13.88	10	19.51	46.73	41.43	40	6	5	3
		+/Pc1			CCT7KG09501/Pc1			CCT5K06005/Pc1
		Experiment 1	Experiment 2	Experiment 3	Experiment 1	Experiment 2	Experiment 3	Experiment 1	Experiment 2	Experiment 3
Severity of Phenotype	-	26.5	32	28	12.5	7.5	10	13	15	7
	+	34	27	30.5	10	10	12.5	13	12	7
	++	6.5	9.5	10.5	2.5	7.5	10	24	28	22
	+++	11.5	16.5	13	32.5	30	27.5	43	45	48
	++++	21.5	15	18	42.5	45	40	7	3	16
